# Supplementary material for: Boosting Hydroformylation via Reactant Enrichment in Covalent Triazine Frameworks with Atomically Dispersed Rh
Source: Materials (Basel). 2025 Jun 7;18(12):2691. doi: 10.3390/ma18122691 (PMC12193888; doi:10.3390/ma18122691)
Supplement: Supplementary file 1 [file materials-18-02691-s001.zip]

Archive with 1 entries (1 files):
- materials-3629926-supplementary.pdf
